# Supplementary material for: Pollinator‐Promoting Interventions in European Urban Habitats—A Synthesis
Source: Ecol Lett. 2025 Aug 18;28(8):e70189. doi: 10.1111/ele.70189 (PMC12361876; doi:10.1111/ele.70189)
Supplement: Supplementary file 2 — Table S1: [file ELE-28-0-s007.xlsx]

## Sheet: Munka1
Table S1 Attributes of the gathered primary datasets. Primary datasets include three types of study design: originally control-treatment approaches (discrete management), categorised for this study based on expert opinion (data owner or lead authors categorised the sites based on management intensity), and categorised for this study based on expert opinion from a gradient (continuous management i…
Dataset	Country	Year	Sites	Habitat type	Intervention type	Integration of original study design	Management on treatment sites	Management on control sites	Vegetation	Floral resources	Pollinators
Banaszak-Cibicka et al. 2020	Poland	2014-2016	12	parks	extensive mowing	categorised for this study based on expert opinion from a gradient	extensive mowing	intensive mowing			bb, hb, owb
Betz et al. unpublished	Germany	2011	20	urban grasslands	extensive mowing	control-treatment	mown once per year	mown 11-12 times per year			bf
Blackmore et al. 2014	United Kingdom	2012	60	parks	flower sowing	control-treatment	seed mixture of 24-25 annual, biennial, and perennial wildflower plant species was sown	conventional green areas with high management intensity		abu	bb, hb, owb, hf, bf, of
Cole et al. unpublished	United Kingdom	2022	12	parks	extensive mowing	control-treatment	mown 2 times per year	mown 12 times per year		abu, sp	bb, hb, hf
Dietzel et al. 2023	Germany	2020-2021	46	road verges	flower sowing	control-treatment	seed mixture of 26 annual and perennial wildflower plant species was sown	conventional green areas with high management intensity		abu, sp	bb, hb, owb
Dylewski et al. 2019	Poland	2016	46	parks and urban grasslands	extensive mowing	categorised for this study based on expert opinion from a gradient	low and medium mowing frequency	high mowing frequency	hei, cov	sp	bb, hb, owb, hf, bf
Fournier et al. 2020	Switzerland	2015	84	private and public gardens	combined practices for higher biodiversity	categorised for this study based on expert opinion from a gradient	lower management intensity index (combining the different management practices and their frequency over time within each garden)	higher management intensity index		abu (flower cover)	bb, hb, owb
Geppert et al. unpublished	Italy	2022	30	parks	extensive mowing	control-treatment	no mowing over the growing season (April-September)	conventional green areas with high management intensity	cov	abu (flower cover)	bb, hb, owb
Griffiths‑Lee et al. 2022	United Kingdom	2016-2017	30	private gardens	flower sowing	control-treatment	seed mixture of 24 plant species was sown	conventional gardens			bb, hb, owb, hf
Horák et al. 2022	Czech Republic	2011	40	urban grasslands	extensive mowing/abandonment	categorised for this study based on expert opinion	abandonment or mown once per year	mown ≥2 times per year		abu (categorical flowering intensity)	bf, fb
Horstmann et al. 2024	Sweden	2021	32	road verges	extensive mowing	control-treatment	mown once per year (August)	mown 2 times per year (June and September)			bf, owb
Michelot-Antalik et al. unpublished	France	2021	14	parks	extensive mowing	control-treatment	mown 1-2 times per year	mown 2-12 times per year	hei	abu (flower cover)	bb, hb, owb, hf, bf, fb, of
Muratet et al. 2015	France	2009-2011	291	private gardens	combined practices for higher biodiversity	categorised for this study based on expert opinion from a gradient	higher garden naturalness index (combining informations on the biodiversity-focused attitude of management and state of gardens) and excluding the highest chemical imputs	lower garden naturalness index		sp	bb, bf
Norton et al. 2019	United Kingdom	2014	8	parks	flower sowing	control-treatment	seed mixture of 21 plant species was sown	conventional green areas with high management intensity		abu (categorical flowering intensity), sp	owb (all Hymenoptera except Formicidae), bf (all Lepidoptera)
Öckinger et al. 2009	Sweden	2006	8	parks	extensive mowing	control-treatment	mown 1-2 times per year	conventional green areas with high management intensity			bf
Phillips et al. 2019	United Kingdom	2018	19	road verges	extensive mowing	categorised for this study based on expert opinion	no mowing in spring and early summer	mown 1-3 times or more in spring and early summer	hei	abu, sp	bb, hb, hf, bf, fb, of
Plećaš et al. unpublished	Serbia	2017	6	parks	extensive mowing	categorised for this study based on expert opinion from a gradient	mown 0-1 times per month (during spring)	mown >3 times per month (during spring)		abu (flower cover)	hb, owb
Rada et al. 2023	Czech Republic	2017	30	public gardens	extensive mowing/abandonment	categorised for this study based on expert opinion	abandonment or mosaic mowing	mown ≥2 times per year		abu (categorical flowering intensity)	hb, owb, bf
Schulze et al. unpublished	Germany	2020	56	parks	extensive mowing	categorised for this study based on expert opinion	mown 1-2 times per year	mown >3 times per year		abu (flower cover), sp	bb, owb, hf
Shwartz et al 2013	France	2009	35	public gardens	combined practices for higher biodiversity	control-treatment	biodiversity labaled gardens: lower pesticides and mowing frequency, higher mulch and peat useage	conventional gardens			bf
Shwartz et al 2014	France	2010	14	public gardens	flower sowing	control-treatment	seed mixture of 13 plant species was sown (included floral resources and larval host plants)	conventional gardens without sown flower patches			bb, hb, owb, hf, bf, of
Süle et al. 2023	Hungary	2022	10	parks and road verges	extensive mowing	control-treatment	mown 3 times per year	mown 4-7 times per year	hei, cov	abu, sp	bb, hb, owb, hf, bf
Süle et al. 2023	Hungary	2022	22	parks and road verges	extensive mowing	control-treatment	mown 1-2 times per year	mown 3-5 times per year	hei, cov	abu, sp	bb, hb, owb, hf, bf
Süle et al. 2023	Hungary	2022	24	parks and road verges	flower sowing	control-treatment	seed mixtures with 40-44 native and adventive species were sown	conventional green areas with high management intensity	hei, cov	abu, sp	bb, hb, owb, hf, bf
Tzortzakaki et al. 2019	Greece	2015	15	parks and road verges	abandonment	categorised for this study based on expert opinion	abandonment	mown 1-5 times per year			bf
Unterweger et al. 2018	Germany	2014-2015	18	parks	abandonment	control-treatment	unmown in winter	mown in winter			owb (all Hymenoptera except Formicidae)
Vélova et al. 2022	Czech Republic	2017	34	urban grasslands	extensive mowing/abandonment	categorised for this study based on expert opinion	abandonment or extensive mowing	intensive mowing or lawn		abu (categorical flowering intensity)	bf, fb
Venn et al. 2023	Finland	2010, 2012-2013	35	urban grasslands	extensive mowing	categorised for this study based on expert opinion	extensive mowing as a conservation practice to keep high biodiversity	abandonment			owb (all bees)
