# Supplementary material for: Pollinator‐Promoting Interventions in European Urban Habitats—A Synthesis
Source: Ecol Lett. 2025 Aug 18;28(8):e70189. doi: 10.1111/ele.70189 (PMC12361876; doi:10.1111/ele.70189)
Supplement: Supplementary file 3 — Table S2: [file ELE-28-0-s001.xlsx]

## Sheet: model_DF_M2_merge_2024_04_30
Table S2 Results of generalised linear mixed models (GLMMs) analysing the effects of pollinator-promoting intervention on the vegetation height and cover, abundance and species richness of flowers and pollinator groups at the study level. Signiﬁcant p-values (< 0.05) are in bold.
Response variables		Dataset	Estimate	SE	p-value	Standard deviation of random terms
Variable	Type of value					Sites	Years	Periods
vegetation	height	Dylewski et al. 2019	0.452	0.244	0.0639	0.649	<0.001	0.308
		Michelot-Antalik et al. unpublished	1.570	0.487	0.0013
		Phillips et al. 2019	3.166	0.607	<0.001
		Süle et al. 2023 Budapest extensive mowing	1.164	0.316	<0.001
		Süle et al. 2023 Budapest flower sowing	1.025	0.314	0.0011
		Süle et al. 2023 Veszprém	1.609	0.498	0.0012
	cover	Dylewski et al. 2019	0.399	0.305	0.1908	0.485	<0.001	0.535
		Geppert et al. unpublished	0.591	0.321	0.0659
		Süle et al. 2023 Budapest extensive mowing	0.129	0.255	0.6142
		Süle et al. 2023 Budapest flower sowing	-0.387	0.259	0.1353
		Süle et al. 2023 Veszprém	0.838	0.417	0.0443
flower	abundance	Blackmore et al. 2014	1.286	0.236	<0.001	0.312	<0.001	0.298
		Cole et al. unpublished	0.605	0.367	0.0991
		Dietzel et al. 2023	1.534	0.172	<0.001
		Fournier et al. 2019	0.400	0.202	0.0483
		Geppert et al. unpublished	0.566	0.199	0.0045
		Horák et al. 2022	-0.204	0.174	0.2429
		Michelot-Antalik et al. unpublished	0.663	0.274	0.0154
		Norton et al. 2019	1.422	0.718	0.0475
		Phillips et al. 2019	0.921	0.432	0.033
		Plećaš et al. unpublished	0.152	0.874	0.8615
		Rada et al. 2023	0.453	0.189	0.0163
		Schulze et al. unpublished	-0.094	0.132	0.4743
		Süle et al. 2023 Budapest extensive mowing	0.463	0.199	0.0203
		Süle et al. 2023 Budapest flower sowing	0.099	0.224	0.6595
		Süle et al. 2023 Veszprém	-0.580	0.330	0.0789
		Vélova et al. 2022	-0.093	0.198	0.6382
	species richness	Cole et al. unpublished	0.004	0.363	0.9904	0.340	<0.001	0.230
		Dietzel et al. 2023	1.966	0.162	<0.001
		Dylewski et al. 2019	0.168	0.233	0.4700
		Muratet et al. 2015	0.385	0.092	<0.001
		Norton et al. 2019	2.267	0.680	<0.001
		Phillips et al. 2019	1.781	0.388	<0.001
		Schulze et al. unpublished	-0.318	0.125	0.0111
		Süle et al. 2023 Budapest extensive mowing	0.677	0.193	<0.001
		Süle et al. 2023 Budapest flower sowing	0.483	0.207	0.0199
		Süle et al. 2023 Veszprém	0.271	0.318	0.3944
honey bee	abundance	Banaszak-Cibicka et al. 2020	-0.220	0.295	0.4551	0.373	<0.001	0.385
		Blackmore et al. 2014	19.586	6494.270	0.9976
		Cole et al. unpublished	-3.039	20041.946	0.9999
		Dietzel et al. 2023	1.006	0.248	<0.001
		Dylewski et al. 2019	-0.044	0.184	0.8102
		Fournier et al. 2019	0.040	0.167	0.8126
		Geppert et al. unpublished	0.321	0.248	0.1965
		Griffiths‑Lee et al. 2022	-0.234	0.379	0.5375
		Michelot-Antalik et al. unpublished	-0.400	0.289	0.1663
		Phillips et al. 2019	-5.087	111067.857	1.0000
		Plećaš et al. unpublished	0.676	0.756	0.3717
		Rada et al. 2023	-1.071	0.332	0.0013
		Shwartz et al 2014	0.148	0.260	0.5703
		Süle et al. 2023 Budapest extensive mowing	0.488	0.250	0.0512
		Süle et al. 2023 Budapest flower sowing	0.051	0.242	0.834
		Süle et al. 2023 Veszprém	1.079	0.527	0.0406
bumblebee	abundance	Banaszak-Cibicka et al. 2020	-0.219	0.391	0.5755	0.566	<0.001	0.635
		Blackmore et al. 2014	3.168	0.502	<0.001
		Cole et al. unpublished	2.922	0.952	0.0021
		Dietzel et al. 2023	1.241	0.353	<0.001
		Dylewski et al. 2019	0.718	0.239	0.0026
		Fournier et al. 2019	0.096	0.208	0.6452
		Geppert et al. unpublished	1.010	0.383	0.0084
		Griffiths‑Lee et al. 2022	0.515	0.362	0.1545
		Michelot-Antalik et al. unpublished	0.483	0.441	0.2729
		Muratet et al. 2015	0.430	0.118	<0.001
		Phillips et al. 2019	0.622	1.134	0.5831
		Schulze et al. unpublished	0.067	0.189	0.7208
		Shwartz et al 2014	-0.362	0.340	0.2869
		Süle et al. 2023 Budapest extensive mowing	1.188	0.403	0.0032
		Süle et al. 2023 Budapest flower sowing	0.481	0.358	0.1793
		Süle et al. 2023 Veszprém	0.780	0.796	0.3272
	species richness	Banaszak-Cibicka et al. 2020	-0.217	0.324	0.5028	0.454	<0.001	0.303
		Cole et al. unpublished	2.412	0.882	0.0062
		Dietzel et al. 2023	1.189	0.321	<0.001
		Dylewski et al. 2019	0.469	0.197	0.0171
		Fournier et al. 2019	0.093	0.180	0.6057
		Geppert et al. unpublished	1.192	0.327	<0.001
		Michelot-Antalik et al. unpublished	0.319	0.357	0.3714
		Muratet et al. 2015	0.395	0.096	<0.001
		Schulze et al. unpublished	0.200	0.154	0.1954
		Shwartz et al 2014	0.061	0.285	0.8297
other wild bee	abundance	Banaszak-Cibicka et al. 2020	0.639	0.244	0.0087	0.321	<0.001	0.476
		Blackmore et al. 2014	19.603	2845.009	0.9945
		Dietzel et al. 2023	0.168	0.165	0.3085
		Dylewski et al. 2019	0.301	0.230	0.1905
		Fournier et al. 2019	0.259	0.192	0.1766
		Geppert et al. unpublished	0.427	0.204	0.0366
		Griffiths‑Lee et al. 2022	-0.060	0.277	0.8284
		Michelot-Antalik et al. unpublished	0.679	0.308	0.0275
		Norton et al. 2019	2.001	0.538	<0.001
		Plećaš et al. unpublished	0.514	0.957	0.5916
		Rada et al. 2023	-0.138	0.210	0.5122
		Schulze et al. unpublished	-0.185	0.143	0.1979
		Shwartz et al 2014	-0.032	0.246	0.8974
		Süle et al. 2023 Budapest extensive mowing	0.630	0.199	0.0016
		Süle et al. 2023 Budapest flower sowing	0.249	0.208	0.2314
		Süle et al. 2023 Veszprém	0.405	0.344	0.239
		Unterweger et al. 2018	0.946	0.183	<0.001
		Venn et al. 2023	-0.111	0.157	0.4789
	species richness	Banaszak-Cibicka et al. 2020	0.367	0.249	0.1401	0.357	<0.001	0.327
		Dietzel et al. 2023	0.401	0.166	0.0158
		Dylewski et al. 2019	0.464	0.220	0.0348
		Fournier et al. 2019	0.159	0.180	0.3780
		Geppert et al. unpublished	0.345	0.200	0.0838
		Griffiths‑Lee et al. 2022	0.184	0.171	0.2817
		Horstmann et al. 2024	-0.036	0.206	0.8625
		Michelot-Antalik et al. unpublished	0.394	0.301	0.1896
		Plećaš et al. unpublished	-0.210	0.957	0.8266
		Rada et al. 2023	-0.228	0.206	0.2690
		Schulze et al. unpublished	-0.294	0.142	0.0377
		Shwartz et al 2014	-0.158	0.254	0.5354
		Venn et al. 2023	-0.048	0.160	0.7654
butterfly	abundance	Betz et al. unpublished	1.350	0.429	0.0017	0.720	<0.001	0.629
		Blackmore et al. 2014	1.936	1.012	0.0557
		Dylewski et al. 2019	1.732	0.255	<0.001
		Horák et al. 2022	0.394	0.246	0.1086
		Michelot-Antalik et al. unpublished	2.056	0.573	<0.001
		Muratet et al. 2015	0.304	0.088	<0.001
		Norton et al. 2019	19.633	2866.869	0.9945
		Öckinger et al. 2009	0.658	0.575	0.2524
		Phillips et al. 2019	16.821	3983.953	0.9966
		Rada et al. 2023	-0.609	0.285	0.0329
		Shwartz et al 2013	0.763	0.266	0.0041
		Shwartz et al 2014	0.195	0.485	0.6883
		Süle et al. 2023 Budapest extensive mowing	0.635	0.372	0.0877
		Süle et al. 2023 Budapest flower sowing	1.047	0.357	0.0034
		Süle et al. 2023 Veszprém	0.115	0.539	0.8305
		Tzortzakaki et al. 2019	1.033	0.427	0.0156
		Vélova et al. 2022	-0.387	0.284	0.1729
	species richness	Betz et al. unpublished	0.987	0.405	0.0149	0.608	<0.001	0.294
		Dylewski et al. 2019	1.206	0.223	<0.001
		Horák et al. 2022	0.324	0.214	0.1295
		Horstmann et al. 2024	-0.497	0.259	0.0548
		Michelot-Antalik et al. unpublished	1.720	0.512	<0.001
		Muratet et al. 2015	0.313	0.075	<0.001
		Öckinger et al. 2009	0.479	0.507	0.3450
		Rada et al. 2023	-0.500	0.247	0.0429
		Shwartz et al 2013	0.489	0.227	0.0315
		Shwartz et al 2014	0.381	0.451	0.3982
		Tzortzakaki et al. 2019	0.851	0.396	0.0317
		Vélova et al. 2022	0.271	0.238	0.2551
hoverfly	abundance	Blackmore et al. 2014	1.126	0.306	<0.001	0.198	<0.001	0.414
		Cole et al. unpublished	0.670	0.565	0.2361
		Dylewski et al. 2019	0.064	0.206	0.7568
		Griffiths‑Lee et al. 2022	0.545	0.354	0.1240
		Michelot-Antalik et al. unpublished	0.237	0.267	0.3734
		Phillips et al. 2019	1.038	0.556	0.0620
		Schulze et al. unpublished	0.163	0.130	0.2101
		Shwartz et al 2014	0.203	0.200	0.3089
		Süle et al. 2023 Budapest extensive mowing	0.488	0.208	0.0192
		Süle et al. 2023 Budapest flower sowing	0.112	0.205	0.5855
		Süle et al. 2023 Veszprém	0.804	0.356	0.0239
	species richness	Cole et al. unpublished	0.386	0.492	0.4323	0.190	<0.001	0.209
		Dylewski et al. 2019	0.009	0.171	0.9569
		Michelot-Antalik et al. unpublished	0.300	0.224	0.1818
		Schulze et al. unpublished	0.108	0.111	0.3339
		Shwartz et al 2014	-0.023	0.182	0.8991
other fly	abundance	Blackmore et al. 2014	2.058	0.535	<0.001	0.595	<0.001	<0.001
		Michelot-Antalik et al. unpublished	0.347	0.462	0.4531
		Phillips et al. 2019	1.209	0.532	0.0230
		Shwartz et al 2014	0.261	0.359	0.4663
	species richness	Michelot-Antalik et al. unpublished	0.245	0.232	0.2918	0.147	<0.001	0.212
		Shwartz et al 2014	0.139	0.145	0.3369
flower-visiting beetle	abundance	Horák et al. 2022	-0.083	0.175	0.6351	0.293	<0.001	0.157
		Michelot-Antalik et al. unpublished	2.321	0.672	<0.001
		Phillips et al. 2019	0.653	0.631	0.3009
		Vélova et al. 2022	0.328	0.189	0.0830
	species richness	Horák et al. 2022	0.196	0.147	0.1840	0.246	<0.001	0.170
		Michelot-Antalik et al. unpublished	1.933	0.596	0.0012
		Vélova et al. 2022	0.356	0.159	0.0254
total pollinator	abundance	Banaszak-Cibicka et al. 2020	0.588	0.369	0.1106	0.589	<0.001	0.412
		Blackmore et al. 2014	2.501	0.332	<0.001
		Cole et al. unpublished	2.412	0.637	<0.001
		Dietzel et al. 2023	0.607	0.222	0.0063
		Dylewski et al. 2019	1.215	0.213	<0.001
		Fournier et al. 2019	0.168	0.193	0.3827
		Geppert et al. unpublished	0.587	0.265	0.027
		Griffiths‑Lee et al. 2022	-0.041	0.305	0.8922
		Horák et al. 2022	0.318	0.211	0.1308
		Michelot-Antalik et al. unpublished	0.400	0.360	0.2665
		Muratet et al. 2015	0.329	0.074	<0.001
		Norton et al. 2019	2.662	0.602	<0.001
		Phillips et al. 2019	2.001	0.500	<0.001
		Plećaš et al. unpublished	0.866	0.920	0.3467
		Rada et al. 2023	-0.308	0.271	0.2555
		Schulze et al. unpublished	0.034	0.182	0.8507
		Shwartz et al 2014	-0.104	0.342	0.7605
		Süle et al. 2023 Budapest extensive mowing	0.805	0.282	0.0043
		Süle et al. 2023 Budapest flower sowing	0.421	0.278	0.1304
		Süle et al. 2023 Veszprém	0.567	0.449	0.2065
		Vélova et al. 2022	-0.110	0.243	0.6498
	species richness	Banaszak-Cibicka et al. 2020	0.298	0.331	0.3684	0.533	<0.001	0.293
		Blackmore et al. 2014	1.939	0.297	<0.001
		Cole et al. unpublished	1.129	0.611	0.0644
		Dietzel et al. 2023	0.741	0.190	<0.001
		Dylewski et al. 2019	0.871	0.197	<0.001
		Fournier et al. 2019	0.129	0.191	0.4992
		Geppert et al. unpublished	0.440	0.239	0.0655
		Griffiths‑Lee et al. 2022	0.043	0.218	0.8452
		Horák et al. 2022	0.244	0.195	0.2100
		Horstmann et al. 2024	-0.169	0.238	0.4767
		Michelot-Antalik et al. unpublished	-0.039	0.334	0.9063
		Muratet et al. 2015	0.287	0.067	<0.001
		Plećaš et al. unpublished	-0.250	1.015	0.8055
		Rada et al. 2023	-0.484	0.237	0.0412
		Schulze et al. unpublished	-0.139	0.165	0.4020
		Shwartz et al 2014	-0.142	0.320	0.6580
		Süle et al. 2023 Budapest extensive mowing	0.748	0.257	0.0037
		Süle et al. 2023 Budapest flower sowing	0.416	0.255	0.1021
		Süle et al. 2023 Veszprém	0.664	0.405	0.1006
		Vélova et al. 2022	0.378	0.214	0.0778
