# Supplementary material for: Pollinator‐Promoting Interventions in European Urban Habitats—A Synthesis
Source: Ecol Lett. 2025 Aug 18;28(8):e70189. doi: 10.1111/ele.70189 (PMC12361876; doi:10.1111/ele.70189)
Supplement: Supplementary file 4 — Table S3: [file ELE-28-0-s006.xlsx]

## Sheet: model_DF_AIC_vegetation_managem
Table S3 Results of the AIC-based (GLM) model comparison between the full models, including intervention type, habitat type, or spatial locations, and the basic pooled models. Models with (>2) lower ΔAIC were considered better, as shown by bold, separately for each influencing factor. Models with lower ΔAIC indicate the potential influence of intervention, habitat, and spatial location.
Response variables		AIC
		basic pooled model	intervention type	habitat type	spatial location
vegetation	height	10.24	13.31	6.72	7.49
flower	abundance	970.84	931.43	953.10	917.79
	species richness	665.55	604.13	599.06	594.05
honey bee	abundance	2209.01	2209.75	2204.72	2200.47
bumblebee	abundance	2296.26	2293.80	2293.40	2278.44
	species richness	2013.41	2019.39	2003.92	2011.17
other wild bee	abundance	2984.73	2990.56	2985.48	2972.34
	species richness	1924.18	1924.60	1928.46	1925.77
butterfly	abundance	-3315.12	-3316.84	-3325.07	-3330.25
	species richness	-164.48	-158.48	-175.03	-180.06
hoverfly	abundance	1504.72	1507.29	1506.37	1507.97
total pollinator	abundance	-3623.94	-3626.12	-3635.79	-3661.01
	species richness	2061.81	2061.11	2060.08	2038.16
