# Supplementary material for: Pollinator‐Promoting Interventions in European Urban Habitats—A Synthesis
Source: Ecol Lett. 2025 Aug 18;28(8):e70189. doi: 10.1111/ele.70189 (PMC12361876; doi:10.1111/ele.70189)
Supplement: Supplementary file 5 — Table S4: [file ELE-28-0-s002.xlsx]

## Sheet: SM_table_DF_habitat_2024_11_06
Table S4 Results of generalised linear mixed model (GLMM) on the effects of pollinator-promoting intervention at the level of intervention types. We only present model results when the full model had a lower AIC value. Model estimates mean differences between treatment and control sites at specific types of intervention. P-values present the pairwise comparison between intervention types and are …
Response variables		Intervention type	Estimate	SE	P-value compared to		Group
Variable	Type of value				combined practices	abandonment & extensive mowing
flower	abundance	combined practices	0.410	0.210			a
		abandonment & extensive mowing	0.167	0.072	0.2733		a
		flower sowing	1.125	0.125	0.0050	<0.0001	b
	number of species	combined practices	0.389	0.096			a
		abandonment & extensive mowing	0.136	0.096	0.0624		a
		flower sowing	1.481	0.137	<0.0001	<0.0001	b
bumblebee	abundance	combined practices	0.347	0.109			a
		abandonment & extensive mowing	0.484	0.121	0.4004		ab
		flower sowing	0.889	0.170	0.0218	0.0758	b
total pollinator	abundance	combined practices	0.309	0.072			a
		abandonment & extensive mowing	0.467	0.082	0.1497		ab
		flower sowing	0.769	0.128	0.0052	0.0694	b
