# Supplementary material for: Pollinator‐Promoting Interventions in European Urban Habitats—A Synthesis
Source: Ecol Lett. 2025 Aug 18;28(8):e70189. doi: 10.1111/ele.70189 (PMC12361876; doi:10.1111/ele.70189)
Supplement: Supplementary file 6 — Table S5: [file ELE-28-0-s004.xlsx]

## Sheet: SM_table_DF_habitat_2024_11_06
Table S5 Results of generalised linear mixed model (GLMM) on the effects of pollinator-promoting intervention at the level of habitat types. We only present model results when the full model had a lower AIC value. Model estimates mean differences between treatment and control sites at specific types of habitat. P-values present the pairwise comparison between habitat types and are adjusted using …
Response variables		Habitat type	Estimate	SE	P-value compared to		Group
Variable	Type of value				garden	park & grassland
vegetation	height	park & grassland	0.899	0.181	-		a
		road verge	1.476	0.286	-	0.0852	a
flower	abundance	garden	0.440	0.150			a
		park & grassland	0.253	0.077	0.2658		a
		road verge	0.959	0.140	0.0166	<0.0001	b
	number of species	garden	0.389	0.096			a
		park & grassland	0.066	0.098	0.0187		b
		road verge	1.459	0.129	<0.0001	<0.0001	c
honeybee	abundance	garden	-0.128	0.125			a
	abundance	park & grassland	0.120	0.109	0.1348		a
	abundance	road verge	0.615	0.179	0.0263	0.0020	b
bumblebee	abundance	garden	0.306	0.099			a
		park & grassland	0.692	0.118	0.0363		b
		road verge	0.828	0.253	0.0817	0.6242	ab
	number of species	garden	0.307	0.083			a
		park & grassland	0.373	0.103	0.6172		a
		road verge	1.160	0.321	0.0290	0.0290	b
butterfly	abundance	garden	0.270	0.084			a
		park & grassland	0.809	0.127	0.0012		b
		road verge	1.102	0.306	0.0133	0.3759	b
	number of species	garden	0.268	0.069			a
		park & grassland	0.708	0.117	0.0018		b
		road verge	-0.259	0.234	0.0306	0.0006	c
total pollinator	abundance	garden	0.243	0.067			a
		park & grassland	0.672	0.084	0.0002		b
		road verge	0.725	0.168	0.0112	0.7743	b
