# Supplementary material for: Pollinator‐Promoting Interventions in European Urban Habitats—A Synthesis
Source: Ecol Lett. 2025 Aug 18;28(8):e70189. doi: 10.1111/ele.70189 (PMC12361876; doi:10.1111/ele.70189)
Supplement: Supplementary file 7 — Table S6: [file ELE-28-0-s005.xlsx]

## Sheet: model_DF_passedyears_AIC_merge_
Table S6 Results of the AIC-based (GLM) model comparison between 1) treatment (i.e. the basic model), 2) treatment, years after establishment, and their interactions, 3) treatment, quadratic polynomial of years after establishment, and their interactions. Models with (>2) lower ΔAIC were considered better, as shown by bold, indicating the potential influence of years after establishment.
Response variables		Number of study	Model	Explanatory variables	AIC
vegetation	height	6	1	treatment	-11.46
		6	2	treatment, years after establishment, and their interactions	-15.71
		6	3	treatment, quadratic polynomial of years after establishment, and their interactions	-12.80
flower	abundance	16	1	treatment	84.95
		16	2	treatment, years after establishment, and their interactions	86.32
		16	3	treatment, quadratic polynomial of years after establishment, and their interactions	59.82
	species richness	10	1	treatment	680.66
		10	2	treatment, years after establishment, and their interactions	682.10
		10	3	treatment, quadratic polynomial of years after establishment, and their interactions	648.77
honey bee	abundance	16	1	treatment	1608.74
		16	2	treatment, years after establishment, and their interactions	1612.58
		16	3	treatment, quadratic polynomial of years after establishment, and their interactions	1614.16
bumblebee	abundance	16	1	treatment	1721.13
		16	2	treatment, years after establishment, and their interactions	1719.10
		16	3	treatment, quadratic polynomial of years after establishment, and their interactions	1717.69
	species richness	10	1	treatment	918.07
		10	2	treatment, years after establishment, and their interactions	916.86
		10	3	treatment, quadratic polynomial of years after establishment, and their interactions	917.57
other wild bee	abundance	18	1	treatment	2102.05
		18	2	treatment, years after establishment, and their interactions	2106.02
		18	3	treatment, quadratic polynomial of years after establishment, and their interactions	2105.35
	species richness	13	1	treatment	949.06
		13	2	treatment, years after establishment, and their interactions	952.44
		13	3	treatment, quadratic polynomial of years after establishment, and their interactions	952.88
butterfly	abundance	17	1	treatment	1015.47
		17	2	treatment, years after establishment, and their interactions	1017.35
		17	3	treatment, quadratic polynomial of years after establishment, and their interactions	1019.92
	species richness	12	1	treatment	738.48
		12	2	treatment, years after establishment, and their interactions	742.46
		12	3	treatment, quadratic polynomial of years after establishment, and their interactions	737.97
hoverfly	abundance	11	1	treatment	1199.99
		11	2	treatment, years after establishment, and their interactions	1203.22
		11	3	treatment, quadratic polynomial of years after establishment, and their interactions	1205.76
total pollinator	abundance	21	1	treatment	914.13
		21	2	treatment, years after establishment, and their interactions	916.00
		21	3	treatment, quadratic polynomial of years after establishment, and their interactions	919.88
	species richness	20	1	treatment	1110.78
		20	2	treatment, years after establishment, and their interactions	1110.93
		20	3	treatment, quadratic polynomial of years after establishment, and their interactions	1112.91
